# Supplementary material for: Self-Assessed Quality of Life Is Differently Impacted Depending on Diagnostic Grouping in Otorhinolaryngology: An Observational Study
Source: Healthcare (Basel). 2025 Sep 8;13(17):2239. doi: 10.3390/healthcare13172239 (PMC12428553; doi:10.3390/healthcare13172239)
Supplement: Supplementary file 1 [file healthcare-13-02239-s001.zip]

Archive with 1 entries (1 files):
- healthcare-3710225-supplementary.pdf
